# Supplementary material for: Investigating the Short Peptidome Profile of Italian Dry-Cured Ham at Different Processing Times by High-Resolution Mass Spectrometry and Chemometrics
Source: Int J Mol Sci. 2022 Mar 16;23(6):3193. doi: 10.3390/ijms23063193 (PMC8951069; doi:10.3390/ijms23063193)
Supplement: Supplementary file 1 [file ijms-23-03193-s001.zip]

Archive with 2 entries (2 files):
- Supplementary Material - Excel File.xlsx
- Supplementary Material.pdf
