# Supplementary material for: Investigating the Short Peptidome Profile of Italian Dry-Cured Ham at Different Processing Times by High-Resolution Mass Spectrometry and Chemometrics
Source: Int J Mol Sci. 2022 Mar 16;23(6):3193. doi: 10.3390/ijms23063193 (PMC8951069; doi:10.3390/ijms23063193)
Supplement: Supplementary file 1 [file ijms-23-03193-s001.zip › Supplementary Material - Excel File.xlsx]

## Sheet: Table S1
Table S1. Retention times (RT, min), proposed formulas, experimental m/z, accuracy (Δ, ppm), adducts, 1-letter nomenclature, and diagnostic product ions (m/z) of the 173 tentatively identified natural short peptides in dry-cured ham.
Sequence (3-letters nomenclature)	RT (min)	Proposed Formula	Experimental m/z	Δ (ppm)	Adduct	Sequence (1-letter nomenclature)	Sequence (1-letter nomenclature, J = L)	Sequence (1-letter nomenclature, J = I)	Diagnostic product ions (m/z)
Ala-Asp	0.748	C7H12N2O5	205.081	-2.5502	[M+H]+	AD	AD	AD	134.0444; 116.0339; 88.0390; 70.0286
Ala-His	0.777	C9H14N4O3	227.113	-2.294	[M+H]+	AH	AH	AH	227.1131; 210.0866; 156.0763; 110.0709
Ala-Xle	5.304	C9H18N2O3	203.139	-1.78695	[M+H]+	AJ	AL	AI	132.1016; 86.0961
Ala-Trp	8.461	C14H17N3O3	276.134	-2.61467	[M+H]+	AW	AW	AW	205.0966; 188.0700; 159.0912; 146.0600
Ala-Tyr	3.788	C12H16N2O4	253.118	-2.79711	[M+H]+	AY	AY	AY	182.0808; 165.0542; 136.0753
Asp-Asp	0.671	C8H12N2O7	249.071	-2.94293	[M+H]+	DD	DD	DD	134.0444; 116.0339; 88.0390; 70.0286
Asp-Asp-Phe	7.865	C17H21N3O8	396.139	-2.56727	[M+H]+	DDF	DDF	DDF	203.0655; 185.0551; 166.0857; 120.0804; 88.0391; 70.0286
Asp-Glu-Glu	1.321	C14H21N3O10	392.129	-2.89955	[M+H]+	DEE	DEE	DEE	245.0761; 217.0812; 199.0708; 148.0600; 130.0495; 115.0499; 102.0546; 88.0390; 84.0441; 70.0286
Asp-Glu-Glu-Glu	2.915	C19H28N4O13	521.171	-2.13173	[M+H]+	DEEE	DEEE	DEEE	245.0761; 241.0810; 217.0812; 199.0708; 148.0600; 130.0495; 115.0499; 102.0546; 88.0390; 84.0441; 70.0286
Asp-Glu-Phe	8.823	C18H23N3O8	410.155	-2.55269	[M+H]+	DEF	DEF	DEF	278.1010; 199.0705; 166.0857; 149.0592; 120.0804; 102.0546; 88.0390; 84.0441; 70.0286
Asp-Glu-Arg	0.897	C15H26N6O8	419.187	-2.94378	[M+H]+	DER	DER	DER	304.1606; 287.1338; 245.0761; 217.0812; 199.0706; 184.0712; 175.1184; 158.0919; 112.0866; 102.0546; 88.0390; 84.0441
Asp-Glu-Tyr	5.397	C18H23N3O9	426.15	-2.72673	[M+H]+	DEY	DEY	DEY	294.0962; 245.0759; 227.0654; 199.0706; 182.0806; 165.0541; 136.0753; 133.0605; 102.0547; 88.0390; 84.0441; 70.0286
Asp-Phe	7.307	C13H16N2O5	281.113	-2.25176	[M+H]+	DF	DF	DF	166.0858; 120.0804; 88.0390; 70.0286
Asp-Phe-Asp-His	7.03	C23H28N6O9	533.198	-2.17367	[M+H]+	DFDH	DFDH	DFDH	400.1615; 271.1027; 253.0922; 156.0763; 120.0803; 110.0709; 88.390
Asp-Gly-Asp-Phe	7.343	C19H24N4O9	453.161	-1.83378	[M+H]+	DGDF	DGDF	DGDF	288.0819; 246.0755; 173.0552; 166.0857; 155.0448; 145.0603; 127.0498; 120.0804; 88.0390; 70.0286
Asp-Gly-Glu-Trp	9.136	C22H27N5O9	506.187	-1.97555	[M+H]+	DGEW	DGEW	DGEW	316.1282; 205.0964; 188.0700; 187.0709; 173.0552; 159.0912; 145.0603; 141.0654; 127.0497; 102.0546; 88.0390
Asp-Gly-Arg	0.787	C12H22N6O6	347.166	-3.036	[M+H]+	DGR	DGR	DGR	347.1669; 330.1395; 232.1395; 215.1130; 198.0867; 190.0819; 175.1183; 158.0918; 145.0602; 13.0600; 127.0497; 112.0865; 83.0390; 70.0285
Asp-Gly-Trp	8.603	C17H20N4O6	377.145	-2.58786	[M+H]+	DGW	DGW	DGW	205.0965; 188.0700; 173.0550; 159.0912; 127.0498; 88.0390; 70.0286
Asp-Gly-Tyr	4.271	C15H19N3O7	354.129	-2.46238	[M+H]+	DGY	DGY	DGY	182.0806; 173.0553; 165.0541; 155.0446; 145.0604; 136.0753; 127.0498; 70.0286
Asp-His	0.751	C10H14N4O5	271.103	-3.32345	[M+H]+	DH	DH	DH	271.1033; 254.0762; 156.0762; 110.0709; 88.0390
Asp-Xle	5.216	C10H18N2O5	247.128	-2.56142	[M+H]+	DJ	DL	DI	132.1015; 88.0390; 86.0962; 70.0286
Asp-Pro	0.795	C9H14N2O5	231.097	-2.78237	[M+H]+	DP	DP	DP	116.0706; 88.0390; 70.0651; 70.0286
Asp-Arg	0.757	C10H19N5O5	290.145	-3.34315	[M+H]+	DR	DR	DR	290.1447; 273.1183; 175.1183; 158.0918; 116.0702; 88.0390; 70.0649
Asp-Trp	8.525	C15H17N3O5	320.123	-2.53652	[M+H]+	DW	DW	DW	205.0962; 188.0700; 159.0911; 146.0600; 88.0390; 70.0286
Asp-Tyr	3.844	C13H16N2O6	297.107	-2.45029	[M+H]+	DY	DY	DY	182.0807; 165.0541; 136.0754; 88.0390; 70.0286
Glu-Ala-Phe	8.589	C17H23N3O6	366.165	-2.36778	[M+H]+	EAF	EAF	EAF	237.1228; 183.0759; 173.0916; 166.0858; 155.0811; 149.0593; 120.0804; 102.0547; 84.0442
Glu-Asp	0.758	C9H14N2O7	263.087	-2.93819	[M+H]+	ED	ED	ED	134.0444; 130.0495; 102.0547; 88.0390; 84.0442; 70.0286
Glu-Asp-Asp-Glu	1.166	C18H26N4O13	507.156	-2.28923	[M+H]+	EDDE	EDDE	EDDE	360.1008; 342.0924; 263.0864; 245.0760; 228.0495; 217.0812; 203.0656; 199.0707; 185.0550; 148.0600; 130.0495; 102.0546; 88.0390; 84.0441; 70.0286
Glu-Asp-Glu	0.971	C14H21N3O10	392.129	-2.84855	[M+H]+	EDE	EDE	EDE	263.0864; 245.0760; 228.0495; 227.0654; 217.0812; 199.0707; 148.0600; 130.0495; 129.0654; 102.0546; 88.0390; 84.0441; 70.0286
Glu-Asp-Tyr-Ala	4.727	C21H28N4O10	497.187	-2.22451	[M+H]+	EDYA	EDYA	EDYA	279.0968; 245.0757; 233.0911; 217.0812; 199.0707; 136.0753; 102.0246; 90.0547;v 84.0441; 70.0286
Glu-Glu	1.025	C10H16N2O7	277.102	-2.53696	[M+H]+	EE	EE	EE	148.0600; 130.0495; 102.0542; 84.0441
Glu-Glu-Glu	3.737	C15H23N3O10	406.144	-2.89798	[M+H]+	EEE	EEE	EEE	259.0914; 241.0813; 231.0966; 213.0863; 148.0600; 130.0496; 113.0230; 102.0547; 84.0442
Glu-Glu-Phe	8.767	C19H25N3O8	424.17	-2.25616	[M+H]+	EEF	EEF	EEF	278.1009; 241.0811; 166.0857; 149.0592; 120.0804; 102.0546; 84.0441
Glu-Gly-Trp	9.255	C18H22N4O6	391.16	-2.34175	[M+H]+	EGW	EGW	EGW	205.0966; 188.0700; 187.0707; 159.0912; 141.0655; 102.0546; 84.0442
Glu-His	0.779	C11H16N4O5	285.118	-3.30037	[M+H]+	EH	EH	EH	156.0963; 110.0710; 102.0542; 84.0441
Glu-Xle	6.48	C11H20N2O5	261.144	-3.30468	[M+H]+	EJ	EL	EI	132.1016; 102.0547; 86.0962; 84.0441
Glu-Xle	5.514	C11H20N2O5	261.144	-3.07493	[M+H]+	EJ	EL	EI	132.1016; 102.0547; 86.0962; 84.0441
Glu-Pro-Phe	4.239	C19H25N3O6	392.18	-2.89917	[M+H]+	EPF	EPF	EPF	227.1020; 209.0915; 181.0966; 166.0858; 120.0804; 84.0441; 70.0650
Glu-Arg	0.785	C11H21N5O5	304.161	-2.92608	[M+H]+	ER	ER	ER	304.1606; 287.1340; 175.1184; 158.0919; 116.0703; 112.0866; 102.0545; 84.0441; 70.0650
Phe-Ala-His	5.306	C18H23N5O4	374.181	-2.41861	[M+H]+	FAH	FAH	FAH	374.1798; 227.1130; 219.1121; 210.0866; 165.1017; 156.0763; 139.0498; 120.0804; 110.0709
Phe-Asp-Asp	5.021	C17H21N3O8	396.139	-2.13813	[M+H]+	FDD	FDD	FDD	263.1016; 249.0709; 231.0604; 217.0966; 134.0444; 120.0804; 116.0339; 88.0390; 70.0286
Phe-Asp-Glu-Asp	7.331	C22H28N4O11	525.182	-1.42998	[M+H]+	FDED	FDED	FDED	245.0760; 235.1069; 217.0967; 199.0708; 134.0444; 120.0804; 102.0547; 88.0390; 84.0444
Phe-Asp-Glu-Asn	5.569	C22H29N5O10	524.198	-1.99352	[M+H]+	FDQD	FDQD	FDQD	244.0917; 235.1067; 227.0653; 217.0964; 199.0706; 133.0603; 120.0803; 116.0339; 102.0546; 88.0390; 84.0441; 70.0285
Phe-Glu	5.28	C14H18N2O5	295.128	-2.38201	[M+H]+	FE	FE	FE	148.0599; 130.0494; 120.0804; 102.0546; 84.0441
Phe-Glu-Phe	14.483	C23H27N3O6	442.196	-1.91543	[M+H]+	FEF	FEF	FEF	277.1175; 231.1122; 166.0859; 120.0804; 84.0441
Phe-Glu-Met	11.714	C19H27N3O6S	426.168	-2.3676	[M+H]+	FEM	FEM	FEM	261.0895; 249.1224; 150.0580; 120.0805; 104.0525; 102.0547; 84.0442
Phe-Glu-Val-Trp	10.022	C30H37N5O7	580.276	-1.72332	[M+H]+	FEVW	FEVW	FEVW	304.1658; 287.1379; 205.0966; 188.0701; 159.0913; 120.0805; 102.0546; 84.0442; 72.0806
Phe-Phe	12.657	C18H20N2O3	313.154	-2.11716	[M+H]+	FF	FF	FF	166.0858; 120.0804
Phe-His	3.72	C15H18N4O3	303.144	-2.60931	[M+H]+	FH	FH	FH	156.0763; 120.0804; 110.0710
Phe-Xle 1	11.722	C15H22N2O3	279.17	-2.30325	[M+H]+	FJ	FL	FI	132.1015; 120.0804; 86.0962
Phe-Xle 2	10.628	C15H22N2O3	279.17	-2.26743	[M+H]+	FJ	FL	FI	132.1015; 120.0804; 86.0962
Phe-Xle-Phe-Ala	19.136	C27H36N4O5	497.275	-1.8722	[M+H]+	FJFA	FLFA	FIFA	261.1593; 233.1641; 120.0804; 86.0961
Phe-Xle-Xle-Tyr	16.941	C30H42N4O6	555.317	-1.66751	[M+H]+	FJJY	FLLY	FIIY	295.1658; 261.1587; 233.1642; 199.1801; 182.0808; 136.0753; 120.0805; 86.0962
Phe-Lys	4.106	C15H23N3O3	294.181	-2.21632	[M+H]+	FK	FK	FK	147.1123; 130.0859; 120.0804; 84.0805
Phe-Pro-Ser	8.232	C17H23N3O5	350.17	-2.14752	[M+H]+	FPS	FPS	FPS	203.1021; 120.0806; 70.0650; 60.0444
Phe-Arg	4.942	C15H23N5O3	322.187	-2.01746	[M+H]+	FR	FR	FR	322.1867; 305.1601; 175.1185; 158.0920; 120.0805; 112.0866
Phe-Ser-Met-Phe	15.444	C26H34N4O6S	531.226	-1.99161	[M+H]+	FSMF	FSMF	FSMF	297.1252; 249.1223; 235.1070; 217.0965; 207.1122; 191.0842; 166.0857; 142.0811; 120.0804; 104.0525; 56.0496
Phe-Thr	8.069	C13H18N2O4	267.133	-3.137	[M+H]+	FT	FT	FT	120.0805; 120.0652; 102.0546; 74.0598
Phe-Thr-Xle-Xle	16.312	C25H40N4O6	493.301	-1.63389	[M+H]+	FTJJ	FTLL	FTII	231.1124; 221.1278; 215.1382; 203.1174; 197.1280; 187.1436; 169.1332; 132.1016; 86.0962; 74.0599
Phe-Val	8.388	C14H20N2O3	265.154	-2.87757	[M+H]+	FV	FV	FV	120.0804; 118.0859; 72.0806
Phe-Trp	13.276	C20H21N3O3	352.165	-2.19215	[M+H]+	FW	FW	FW	205.0964; 188.0700; 159.0912; 146.0597; 120.0804
Phe-Tyr	9.161	C18H20N2O4	329.149	-2.51557	[M+H]+	FY	FY	FY	182.0806; 165.0542; 136.0753; 120.0804
Gly-Phe	5.432	C11H14N2O3	223.107	-3.01648	[M+H]+	GF	GF	GF	166.0858; 120.0808
Gly-Pro-Trp	10.425	C18H22N4O4	359.17	-2.63384	[M+H]+	GPW	GPW	GPW	302.1494; 205.0964; 188.0701; 159.0913; 155.0811; 127.0862; 70.0650
Gly-Trp	8.422	C13H15N3O3	262.118	-2.83078	[M+H]+	GW	GW	GW	205.0964; 188.0699; 159.0911; 146.0595
Gly-Tyr	3.973	C11H14N2O4	239.102	-2.87743	[M+H]+	GY	GY	GY	182.0805; 165.0541; 136.0753
His-Ala-His	0.8	C15H21N7O4	364.171	-3.63289	[M+H]+	HAH	HAH	HAH	227.1132; 210.0873; 181.1084; 156.0768; 110.0713
His-Glu-Asp-Phe	8.888	C24H30N6O9	547.214	-1.88043	[M+H]+	HEDF	HEDF	HEDF	354.1403; 336.1291; 249.0979; 239.1132; 110.0710; 102.0546
His-Phe	5.459	C15H18N4O3	303.144	-2.97217	[M+H]+	HF	HF	HF	156.0762; 120.0808; 110.0708
His-Pro-Thr	1.514	C15H23N5O5	354.176	-2.82345	[M+H]+	HPT	HPT	HPT	336.1652; 235.1180; 217.1174; 207.1234; 199.1070; 110.0709; 102.0547; 70.0649
His-Pro-Thr-Xle	9.155	C21H34N6O6	467.26	-2.2771	[M+H]+	HPTJ	HPTL	HPTI	330.2016; 235.1181; 233.1488; 207.1234; 199.1071; 181.0965; 171.1122; 153.1020; 132.1015; 110.0710; 86.0961; 74.0598; 70.0650
His-Arg-Ala	0.82	C15H26N8O4	383.214	-2.92786	[M+H]+	HRA	HRA	HRA	383.2135; 277.1401; 246.1551; 229.1287; 112.0866; 110.0709
Xle-Ala-Met-Ala	9.737	C17H32N4O5S	405.216	-1.58681	[M+H]+	JAMA	LAMA	IAMA	221.0949; 204.0682; 185.1280; 173.0916; 157.1332; 104.0526; 86.0962
Xle-Asp-Asp-Phe	12.468	C23H32N4O9	509.223	-1.76936	[M+H]+	JDDF	LDDF	IDDF	281.1120; 229.1178; 201.1228; 183.1123; 166.0858; 120.0805; 88.0931; 88.0391; 70.0285
Xle-Asp-Phe 1	13.021	C19H27N3O6	394.196	-1.94573	[M+H]+	JDF	LDF	IDF	201.1228; 183.1123; 120.0805; 88.0391; 86.0962
Xle-Asp-Phe 2	13.662	C19H27N3O6	394.197	-1.89499	[M+H]+	JDF	LDF	IDF	201.1228; 183.1123; 120.0805; 88.0391; 86.0962
Xle-Asp-Tyr	9.46	C19H27N3O7	410.191	-2.394	[M+H]+	JDY	LDY	IDY	201.1228; 183.1123; 182.0805; 165.0542; 136.0753; 88.0390; 86.0962
Xle-Glu-Asp	4.827	C15H25N3O8	376.17	-2.57064	[M+H]+	JED	LED	IED	245.0761; 215.1385; 197.1279; 134.0444; 116.0339; 102.0547; 88.0391; 86.0962; 84.0442
Xle-Glu-Phe 1	12.776	C20H29N3O6	408.212	-2.49135	[M+H]+	JEF	LEF	IEF	243.1335; 225.1231; 197.1278; 166.0858; 120.0805; 86.0962; 84.0442
Xle-Glu-Phe 2	13.846	C20H29N3O6	408.212	-2.14839	[M+H]+	JEF	LEF	IEF	243.1335; 225.1231; 197.1278; 166.0858; 120.0805; 86.0962; 84.0442
Xle-Phe	11.869	C15H22N2O3	279.17	-2.30325	[M+H]+	JF	LF	IF	166.0859; 120.0805; 86.0962
Xle-Phe-Gly-Phe	17.243	C26H34N4O5	483.259	-2.11273	[M+H]+	JFGF	LFGF	IFGF	261.1594; 233.1642; 177.1018; 166.0858; 120.0805; 86.0962
Xle-Phe-Xle-Phe	20.559	C30H42N4O5	539.322	-1.55936	[M+H]+	JFJF	LFLF	IFIF	279.1694; 233.1641; 166.0858; 120.0805; 86.0962
Xle-Gly-Phe	12.671	C17H25N3O4	336.191	-2.40042	[M+H]+	JGF	LGF	IGF	223.1072; 171.1124; 166.0859; 149.0959; 143.1176; 120.0805; 86.0962
Xle-Xle 1	10.165	C12H24N2O3	245.185	-2.6225	[M+H]+	JJ	LL	II	132.1015; 86.0962
Xle-Xle 2	9.563	C12H24N2O3	245.185	-2.37779	[M+H]+	JJ	LL	II	132.1015; 86.0962
Xle-Xle 3	8.687	C12H24N2O3	245.185	-2.21465	[M+H]+	JJ	LL	II	132.1015; 86.0962
Xle-Xle-Ala-Ala	9.52	C18H34N4O5	387.259	-2.24913	[M+H]+	JJAA	LLAA	IIAA	227.1748; 199.1800; 161.0915; 157.1331; 86.0962
Xle-Xle-Phe	16.129	C21H33N3O4	392.253	-2.51622	[M+H]+	JJF	LLF	IIF	279.1704; 119.1800; 166.0859; 120.0805; 86.0962
Xle-Xle-Thr-Xle	14.805	C22H42N4O6	459.317	-2.21198	[M+H]+	JJTJ	LLTL	IITI	233.1489; 215.1384; 199.1800; 197.1279; 187.1435; 169.1330; 132.1015; 86.0964; 74.0598
Xle-Pro	7.452	C11H20N2O3	229.154	-2.02047	[M+H]+	JP	LP	IP	116.0703; 86.0962; 70.0650
Xle-Pro-Xle-Tyr	13.37	C26H40N4O6	505.301	-1.45655	[M+H]+	JPJY	LPLY	IPIY	295.1648; 211.1435; 183.1487; 182.0809; 165.0541; 136.0753; 86.0962; 70.0650
Xle-Pro-Trp	11.441	C22H30N4O4	415.233	-1.96516	[M+H]+	JPW	LPW	IPW	415.2340; 188.0706; 159.0917; 86.0964; 70.0651
Xle-Pro-Tyr-Glu	9.918	C25H36N4O8	521.26	-1.71891	[M+H]+	JPYE	LPYE	IPYE	233.1277; 211.1435; 183.1487; 148.0600; 136.0753; 86.0962; 84.0442; 70.0650
Xle-Arg	3.114	C12H25N5O3	288.202	-2.63703	[M+H]+	JR	LR	IR	288.2016; 271.1757; 175.1185; 158.0920; 116.0703; 112.0867; 86.0961; 70.0650
Xle-Arg-Val-Asp	8.223	C21H39N7O7	502.297	-2.28549	[M+H]+	JRVD	LRVD	IRVD	372.1864; 270.1913; 253.1650; 233.1127; 225.1702; 211.1548; 131.1175; 112.0866
Xle-Ser-Asp-Ala	5.42	C16H28N4O8	405.197	-3.49459	[M+H]+	JSDA	LSDA	ISDA	201.1229; 173.1280; 157.0605; 155.1174; 86.0963; 60.0444
Xle-Trp 1	11.603	C17H23N3O3	318.181	-2.23772	[M+H]+	JW	LW	IW	205.0965; 188.0700; 159.0912; 146.0596; 86.0962
Xle-Trp 2	12.259	C17H23N3O3	318.181	-2.01772	[M+H]+	JW	LW	IW	205.0965; 188.0700; 159.0912; 146.0596; 86.0962
Lys-Val-Phe-Asp	8.438	C24H37N5O7	508.276	-1.79036	[M+H]+	KVFD	KVFD	KVFD	358.2109; 347.2426; 330.2152; 281.1122; 247.1430; 219.1484; 200.1750; 183.1486; 134.0443; 129.1018; 120.0804; 101.1070; 84.0805; 72.0806
Met-Phe	10.614	C14H20N2O3S	297.126	-1.96886	[M+H]+	MF	MF	MF	166.0859; 120.0805; 104.0523: 56.0496
Met-Trp	11.292	C16H21N3O3S	336.137	-2.24313	[M+H]+	MW	MW	MW	205.0966; 188.0700; 159.0912; 146.0597; 104.0523: 56.0496
Asn-Trp	8.331	C15H18N4O4	319.139	-2.52554	[M+H]+	NW	NW	NW	205.0964; 188.0700; 159.0912; 146.0596; 87.0550; 70.0286
Pro-Glu	0.911	C10H16N2O5	245.112	-3.23524	[M+H]+	PE	PE	PE	148.0600; 130.0496; 102.0546; 84.0441; 70.0650
Pro-Glu-Asp	1.232	C14H21N3O8	360.139	-2.79613	[M+H]+	PED	PED	PED	245.0759; 227.1019; 199.1071; 134.0444; 116.0340; 102.0547; 88.0391; 84.0441; 70.0650
Pro-Glu-Gly	1.013	C12H19N3O6	302.134	-2.5717	[M+H]+	PEG	PEG	PEG	227.1018; 205.0814; 199.1071; 187.0708; 181.0966; 102.0546; 84.0441; 76.0391; 70.0650
Pro-Phe	7.998	C14H18N2O3	263.138	-2.7476	[M+H]+	PF	PF	PF	166.0857; 120.0804; 70.0650
Pro-Phe-Ala	10.986	C17H23N3O4	334.176	-1.51716	[M+H]+	PFA	PFA	PFA	237.1226; 217.1329; 120.0805; 90.0548; 70.0650
Pro-Phe-Asp-Gln	7.103	C23H31N5O8	506.223	-2.10381	[M+H]+	PFDQ	PFDQ	PFDQ	360.1543; 262.1017; 245.0760; 235.1075; 217.1329; 147.0760; 130.0495; 120.0804; 88.0390; 84.0441; 70.0650
Pro-Phe-Gly	9.37	C16H21N3O4	320.16	-2.36444	[M+H]+	PFG	PFG	PFG	223.1069; 217.1329; 120.0804; 76.0391; 70.0650
Pro-Phe-Gly-Asp	9.292	C20H26N4O7	435.187	-1.42697	[M+H]+	PFGD	PFGD	PFGD	217.1330; 205.0966; 134.0446; 120.0805; 88.0391; 70.0650
Pro-His-Phe-Phe	14.374	C29H34N6O5	547.265	-1.64271	[M+H]+	PHFF	PHFF	PHFF	285.1337; 235.1182; 207.1235; 120.0805; 115.0864; 110.0710; 70.0650
Pro-Xle	5.927	C11H20N2O3	229.154	-2.50049	[M+H]+	PJ	PL	PI	132.1015; 86.0961; 70.0650
Pro-Xle-Asp 1	5.347	C15H25N3O6	344.181	-2.75145	[M+H]+	PJD	PLD	PID	247.1282; 211.1435; 183.1487; 134.0443; 86.0962; 70.0650
Pro-Xle-Asp 2	5.037	C15H25N3O6	344.181	-1.96698	[M+H]+	PJD	PLD	PID	247.1282; 211.1435; 183.1487; 134.0443; 86.0962; 70.0650
Pro-Xle-Gly-Asp	5.306	C17H28N4O7	401.202	-2.34545	[M+H]+	PJGD	PLGD	PIGD	211.1436; 191.0657; 183.1487; 134.0444; 88.0391; 86.0662; 70.0650
Pro-Xle-Xle-Gln	9.82	C22H39N5O6	470.296	-1.9881	[M+H]+	PJJQ	PLLQ	PIIQ	260.1593; 211.1435; 183.1486; 147.0760; 130.0495; 101.0707; 86.0961; 70.0650
Pro-Asn-Tyr-Val	9.081	C23H33N5O7	492.244	-1.90962	[M+H]+	PNYV	PNYV	PNYV	330.1439; 281.1485; 250.1177; 233.0911; 212.1023; 195.0758; 184.1074; 167.0810; 136.0753; 118.0859; 115.0863; 87.0550; 72.0806; 70.0650
Pro-Arg	1.438	C11H21N5O3	272.171	-2.93932	[M+H]+	PR	PR	PR	272.1709; 255.1444; 175.1185; 158.0920; 116.0703; 112.0866; 70.0650
Pro-Val-Asp-Phe	11.744	C23H32N4O7	477.233	-2.03464	[M+H]+	PVDF	PVDF	PVDF	312.1543; 281.1123; 215.1020; 197.1279; 187.1071; 169.1330; 166.0857; 120.0804; 115.0862; 88.0391; 72.0806; 70.0650
Pro-Val-Gly-Val	7.227	C17H30N4O5	371.228	-2.56176	[M+H]+	PVGV	PVGV	PVGV	197.1280; 169.1331; 129.1018; 72.0808; 70.0650
Pro-Val-Asn-Phe	11.273	C23H33N5O6	476.249	-1.96325	[M+H]+	PVNF	PVNF	PVNF	280.1280; 263.1015; 214.1178; 197.1277; 186.1231; 169.1329; 166.0857; 120.0803; 115.0863; 87.0550; 72.0805; 70.0650; 70.0286
Pro-Trp	9.288	C16H19N3O3	302.149	-2.42264	[M+H]+	PW	PW	PW	205.0966; 188.0700; 159.0912; 70.0650
Pro-Trp-Xle-Thr	13.683	C26H37N5O6	516.281	-1.24932	[M+H]+	PWJT	PWLT	PWIT	284.1384; 256.1435; 215.1389; 159.0913; 86.0962; 74.0599; 70.0650
Pro-Tyr	4.773	C14H18N2O4	279.133	-2.64389	[M+H]+	PY	PY	PY	182.0806; 165.0541; 136.0753; 70.0650
Arg-Pro-Pro-Phe	10.778	C25H37N7O5	516.292	-1.27447	[M+H]+	RPPF	RPPF	RPPF	360.1905; 263.1390; 237.1346; 209.1397; 195.1128; 167.1179; 157.1084; 120.0808; 112.0869; 70.0651
Arg-Val-Phe-Asp	8.845	C24H37N7O7	536.282	-2.27119	[M+H]+	RVFD	RVFD	RVFD	375.2491; 281.1125; 256.1757; 239.1495; 228.1812; 219.1486; 211.1548; 157.1080; 120.0805; 112.0866; 72.0806
Ser-Trp	8.07	C14H17N3O4	292.129	-2.14631	[M+H]+	SW	SW	SW	205.0965; 188.0700; 159.0913; 146.0596; 60.0444
Ser-Tyr	3.739	C12H16N2O5	269.112	-3.05819	[M+H]+	SY	SY	SY	182.0805; 165.0541; 136.0753; 60.0444
Thr-Xle	5.452	C10H20N2O4	233.149	-3.07957	[M+H]+	TJ	TL	TI	132.1015; 86.0962; 74.0598
Thr-Gln-Trp	9.839	C20H27N5O6	434.203	-1.96912	[M+H]+	TQW	TQW	TQW	316.1278; 205.0968; 188.0701; 184.1079; 159.0913; 101.0707; 84.0442; 74.0599
Thr-Val-Phe-Xle	14.786	C24H38N4O6	479.285	-2.0155	[M+H]+	TVFJ	TVFL	TVFI	279.1691; 219.1489; 201.1229; 173.1279; 155.1175; 132.1015; 120.0808; 101.0707; 86.0962; 74.0698; 72.0806
Thr-Trp	8.731	C15H19N3O4	306.144	-2.21137	[M+H]+	TW	TW	TW	205.0965; 188.0700; 159.0912; 146.0596; 74.0598
Thr-Tyr	4.282	C13H18N2O5	283.128	-2.41233	[M+H]+	TY	TY	TY	182.0807; 165.0542; 136.0754; 74.0598
Val-Asp-Phe-Asp	8.807	C22H30N4O9	495.207	-2.22331	[M+H]+	VDFD	VDFD	VDFD	281.1120; 235.1068; 215.1020; 169.0966; 134.0443; 120.0804; 117.1019; 116.0338; 88.0390; 88.0390; 72.0806
Val-Asp-Trp	11.599	C20H26N4O6	419.191	-2.42371	[M+H]+	VDW	VDW	VDW	205.0965; 188.0700; 187.1071; 169.0966; 159.0912; 88.0390; 72.0806
Val-Phe	9.163	C14H20N2O3	265.154	-2.95299	[M+H]+	VF	VF	VF	166.0857; 120.0804; 72.0805
Val-Gly	1.396	C7H14N2O3	175.107	-2.24433	[M+H]+	VG	VG	VG	76.0391; 72.0805
Val-Xle-Thr-Asp	6.961	C19H34N4O8	447.244	-2.54	[M+H]+	VJTD	VLTD	VITD	330.1643; 235.0919; 217.0812; 213.1591; 187.1437; 185.1643; 134.0444; 86.0962; 74.0598; 72.0806
Val-Arg	1.205	C11H23N5O3	274.186	-3.17301	[M+H]+	VR	VR	VR	274.1863; 257.1599; 175.1184; 158.0919; 116.0702; 112.0866; 72.0806; 70.0650
Val-Trp	10.039	C16H21N3O3	304.165	-2.50521	[M+H]+	VW	VW	VW	205.0964; 188.0699; 159.0911; 146.0595; 72.0805
Val-Tyr	5.414	C14H20N2O4	281.149	-2.87391	[M+H]+	VY	VY	VY	182.0806; 165.0541; 136.0753; 72.0806
Trp-Asp-Glu	9.678	C20H24N4O8	449.166	-2.19518	[M+H]+	WDE	WDE	WDE	228.0946; 159.0913; 148.0601; 102.0547; 88.0391
Trp-Asp-Pro-Asp	10.113	C24H29N5O9	532.203	-2.16083	[M+H]+	WDPD	WDPD	WDPD	284.1029; 274.1175; 231.0968; 213.0867; 159.0912; 88.0391; 70.0650; 70.0286
Trp-His	5.093	C17H19N5O3	342.155	-2.25044	[M+H]+	WH	WH	WH	159.0912; 156.0763; 110.0710
Trp-Xle	13.153	C17H23N3O3	318.181	-2.14343	[M+H]+	WJ	WL	WI	159.0913; 132.1018; 86.0962
Trp-Lys	5.34	C17H24N4O3	333.191	-2.31398	[M+H]+	WK	WK	WK	159.0911; 147.1123; 130.0859; 84.0805
Trp-Pro	10.816	C16H19N3O3	302.149	-1.8931	[M+H]+	WP	WP	WP	159.0912; 116.0703; 70.0650
Trp-Pro-Asp	9.86	C20H24N4O6	417.176	-2.38748	[M+H]+	WPD	WPD	WPD	256.1433; 231.0968; 213.0864; 159.0912; 88.0391; 70.0650
Trp-Pro-Glu	11.767	C21H26N4O6	431.192	-2.10115	[M+H]+	WPE	WPE	WPE	245.1125; 159.0912; 148.0603; 102.0547; 70.0650
Trp-Gln	5.734	C16H20N4O4	333.155	-2.6294	[M+H]+	WQ	WQ	WQ	159.0912; 147.0760; 130.0495; 101.0706; 84.0442
Trp-Arg	5.635	C17H24N6O3	361.197	-2.95959	[M+H]+	WR	WR	WR	361.1969; 344.1705; 175.1184; 159.0911; 158.0919; 116.0702; 112.0866; 70.0650
Tyr-Ala	5.321	C12H16N2O4	253.117	-3.15268	[M+H]+	YA	YA	YA	136.0754; 90.0547
Tyr-Asp-Glu	4.626	C18H23N3O9	426.15	-2.46861	[M+H]+	YDE	YDE	YDE	263.0861; 251.1019; 245.0763; 233.0915; 228.0499; 148.0600; 136.0754; 130.0496; 102.0547; 88.0391; 84.0442
Tyr-Glu	2.183	C14H18N2O6	311.123	-2.53275	[M+H]+	YE	YE	YE	148.0600; 136.0753; 130.0496; 102.0547; 84.0441
Tyr-Glu-Glu	4.942	C19H25N3O9	440.166	-1.68573	[M+H]+	YEE	YEE	YEE	265.1173; 259.0915; 181.0967; 148.0600; 136.0753; 130.0496; 102.0547; 84.0442
Tyr-Glu-Ser-Val	9.709	C22H32N4O9	497.223	-2.31485	[M+H]+	YESV	YESV	YESV	275.1016; 205.1177; 187.1071; 136.0753; 118.0859; 102.0546; 72.0806; 60.0444
Tyr-Phe	10.182	C18H20N2O4	329.149	-2.18138	[M+H]+	YF	YF	YF	166.0858; 136.0753; 120.0804
Tyr-Gly	3.279	C11H14N2O4	239.102	-3.00289	[M+H]+	YG	YG	YG	136.0753; 76.0391
Tyr-Xle	8.962	C15H22N2O4	295.165	-2.39866	[M+H]+	YJ	YL	YI	136.0753; 132.1016; 86.0962
Tyr-Asn	1.346	C13H17N3O5	296.123	-2.60702	[M+H]+	YN	YN	YN	136.0753; 133.0604; 116.0338; 87.0550
Tyr-Asn-Glu-Xle	9.55	C24H35N5O9	538.25	-1.80213	[M+H]+	YNEJ	YNEL	YNEI	341.1336; 278.1122; 261.0860; 244.0923; 243.1333; 233.0913; 226.0815; 216.0972; 199.0707; 136.0753; 132.1016; 102.0546; 86.0962; 84.0441
Tyr-Pro	5.645	C14H18N2O4	279.133	-2.78719	[M+H]+	YP	YP	YP	136.0753; 116.0702; 70.0650
Tyr-Pro-Xle	10.917	C20H29N3O5	392.217	-2.14677	[M+H]+	YPJ	YPL	YPI	233.1279; 229.1540; 86.0961; 70.0650
Tyr-Pro-Val	9.2	C19H27N3O5	378.201	-2.49073	[M+H]+	YPV	YPV	YPV	233.1280; 215.1384; 136.0753; 72.0808; 70.0650
Tyr-Gln	5.072	C14H19N3O5	310.139	-1.45741	[M+H]+	YQ	YQ	YQ	147.0760; 136.0753; 101.0710
Tyr-Arg	4.123	C15H23N5O4	338.181	-2.52822	[M+H]+	YR	YR	YR	338.1813; 321.1549; 175.1185; 158.0920; 136.0754; 112.0867; 70.0650
Tyr-Ser-Glu	4.962	C17H23N3O8	398.155	-1.90127	[M+H]+	YSE	YSE	YSE	251.1019; 233.0915; 223.1067; 205.0965; 136.0754; 130.0496; 102.0547; 60.0444
Tyr-Ser-Asn-Xle	10.574	C22H33N5O8	496.239	-1.94462	[M+H]+	YSNJ	YSNL	YSNI	251.1019; 229.1176; 223.1070; 136.0653; 132.1015; 87.0550; 60.0444
Tyr-Trp	10.966	C20H21N3O4	368.16	-1.83887	[M+H]+	YW	YW	YW	205.0966; 188.0700; 159.0912; 146.0597; 136.0754
α-Glu-Phe	8.696	C14H18N2O5	295.128	-2.75473	[M+H]+	αEF	αEF	αEF	166.0858; 120.0808; 102.0550; 84.0442
α-Glu-Trp	9.131	C16H19N3O5	334.139	-2.7294	[M+H]+	αEW	αEW	αEW	205.0966; 188.0700; 159.0912; 146.0596; 102.0547; 84.0441
α-Glu-Tyr	5.315	C14H18N2O6	311.123	-2.88631	[M+H]+	αEY	αEY	αEY	182.0806; 165.0541; 136.0753; 102.0547; 84.0441

## Sheet: Table S2
Table S2. Retention times (RT, min), proposed formulas, experimental m/z, accuracy (Δ, ppm), adducts, and diagnostic product ions (m/z) of the 63 tentatively identified modified short peptides in dry-cured ham.
Sequence (3-letters nomenclature)	RT (min)	Proposed Formula	Experimental m/z	Adduct	Δ (ppm)	Diagnostic product ions (m/z)
Hyp-His	0.958	C11H16N4O4	269.124	[M+H]+	-3.29216	156.0763; 114.0547; 110.0710; 86.0600
Lac-Ala-Phe	10.045	C15H20N2O5	309.144	[M+H]+	-2.59749	237.1017; 166.0858; 120.0805; 116.0703
Lac-Ala-Trp	10.596	C17H21N3O5	348.155	[M+H]+	-2.2174	205.0966; 188.0701; 159.0913; 116.0703
Lac-Met-Phe	14.326	C17H24N2O5S	369.147	[M+H]+	-2.04525	176.0734; 166.0856; 128.0702; 120.0804; 104.0525
Lac-Phe	10.231	C12H15NO4	238.107	[M+H]+	-2.93565	192.1012; 166.0857; 120.0804
Lac-Phe isomer	11.194	C12H15NO4	238.107	[M+H]+	-3.06164	192.1012; 166.0857; 120.0804
Lac-Phe-Arg	9.499	C18H27N5O5	394.208	[M+H]+	-1.92791	192.1013; 175.1185; 158.0919; 120.0805; 116.0703; 112.0866; 70.0650
Lac-Phe-Glu	10.314	C17H22N2O7	367.149	[M+H]+	-2.65014	192.1014; 148.0600; 130.0496; 120.0805; 102.0547; 84.0444
Lac-Phe-Gly	10.078	C14H18N2O5	295.128	[M+H]+	-2.72085	223.1068; 192.1013; 120.0805; 102.0544
Lac-Phe-His	8.902	C18H22N4O5	375.165	[M+H]+	-2.37495	303.1450; 192.1013; 156.0763; 120.0805; 110.0710
Lac-Phe-Lys	9.558	C18H27N3O5	366.202	[M+H]+	-2.0262	294.1798; 192.1014; 147.1125; 130.0859; 120.0805; 84.0806
Lac-Phe-Phe	17.729	C21H24N2O5	385.175	[M+H]+	-2.57804	192.1012; 166.0857; 120.0804
Lac-Phe-Thr	10.286	C16H22N2O6	339.154	[M+H]+	-2.35291	249.1227; 192.1014; 120.0805; 120.0653; 74.0599
Lac-Phe-Trp	18.058	C23H25N3O5	424.186	[M+H]+	-2.03212	192.1014; 188.0700; 159.0913; 146.0597; 120.0805
Lac-Phe-Tyr	13.57	C21H24N2O6	401.17	[M+H]+	-1.73991	192.1013; 182.0806; 165.0542; 136.0754; 120.0805
Lac-Phe-Val	13.649	C17H24N2O5	337.175	[M+H]+	-1.96633	192.1014; 120.0805; 118.0857; 72.0806
Lac-Phe-Xle 1	15.876	C18H26N2O5	351.191	[M+H]+	-2.37193	192.1014; 132.1016; 120.0804; 86.0962
Lac-Phe-Xle 2	16.543	C18H26N2O5	351.191	[M+H]+	-2.2865	192.1014; 132.1016; 120.0804; 86.0962
Lac-Trp	12.003	C14H16N2O4	277.118	[M+H]+	-2.69921	231.1121; 205.0964; 188.0700; 159.0912; 146.0596
Lac-Trp-His	7.931	C20H23N5O5	414.176	[M+H]+	-2.05226	231.1122; 156.0763; 110.0710
Lac-Trp-Phe	16.252	C23H25N3O5	424.186	[M+H]+	-1.84353	231.1122; 166.0858; 120.0804
Lac-Tyr	7.204	C12H15NO5	254.101	[M+H]+	-3.28214	208.0962; 182.0806; 165.0541; 136.0753
Lac-Tyr-Glu	7.041	C17H22N2O8	383.144	[M+H]+	-2.68306	208.0962; 148.0600; 136.0754; 130.0496; 102.0547; 84.0442
Lac-Val-Phe	13.943	C17H24N2O5	337.175	[M+H]+	-2.23326	166.0858; 144.1016; 120.0805; 72.0806
Lac-Val-Trp	14.289	C19H25N3O5	376.186	[M+H]+	-3.08889	205.0966; 188.0701; 159.0913; 146.0597; 144.1016; 72.0806
Lac-Xle	9.975	C9H17NO4	204.123	[M+H]+	-2.10167	158.1169; 132.1014; 86.0961
Lac-Xle-Arg 1	8.121	C15H29N5O5	360.223	[M+H]+	-2.60949	288.2020; 271.1757; 175.1185; 158.1171; 158.0920; 116.0703; 112.0866; 86.0962
Lac-Xle-Arg 2	8.293	C15H29N5O5	360.223	[M+H]+	-2.3874	288.2020; 271.1757; 175.1185; 158.1171; 158.0920; 116.0703; 112.0866; 86.0962
Lac-Xle-Glu 1	8.709	C14H24N2O7	333.165	[M+H]+	-2.53027	158.1171; 148.0600; 130.0495; 102.0546; 86.0961; 84.0441
Lac-Xle-Glu 2	8.919	C14H24N2O7	333.165	[M+H]+	-2.53027	158.1171; 148.0600; 130.0495; 102.0546; 86.0961; 84.0441
Lac-Xle-His	7.465	C15H24N4O5	341.181	[M+H]+	-2.25979	269.1596; 158.1171; 156.0763; 110.0710; 86.0962
Lac-Xle-Phe 1	16.222	C18H26N2O5	351.191	[M+H]+	-2.34345	166.0857; 158.1171; 120.0804; 86.0962
Lac-Xle-Phe 2	16.684	C18H26N2O5	351.191	[M+H]+	-2.2865	166.0857; 158.1171; 120.0804; 86.0962
Lac-Xle-Trp 1	16.346	C20H27N3O5	390.202	[M+H]+	-2.1066	205.0966; 188.0701; 159.0913; 158.1172; 146.0597; 86.0962
Lac-Xle-Trp 2	16.963	C20H27N3O5	390.201	[M+H]+	-2.87543	205.0966; 188.0701; 159.0913; 158.1172; 146.0597; 86.0962
Lac-Xle-Tyr 1	12.158	C18H26N2O6	367.186	[M+H]+	-2.33669	182.0808; 165.0542; 158.1172; 136.0754; 86.0962
Lac-Xle-Tyr 2	11.715	C18H26N2O6	367.186	[M+H]+	-2.17328	182.0808; 165.0542; 158.1172; 136.0754; 86.0962
Pyr-Arg	1.136	C11H19N5O4	286.15	[M+H]+	-3.09277	286.1510; 269.1244; 175.1185; 158.0919; 129.0655; 116.0703; 112.0866; 84.0442; 70.0650
Pyr-Glu	1.363	C10H14N2O6	259.092	[M+H]+	-2.61683	148.0600; 130.0494; 102.0545; 84.0441
Pyr-Glu-Glu	2.559	C15H21N3O9	388.134	[M+H]+	-2.83922	259.0914; 241.0810; 223.0706; 195.0759; 148.0601, 130.0495; 129.0655; 102.0547; 84.0442
Pyr-Glu-Tyr	7.129	C19H23N3O8	422.155	[M+H]+	-2.69332	223.0704; 182.0807; 165.0541; 136.0753; 102.0546; 84.0441
Pyr-Gly-Trp	10.525	C18H20N4O5	373.15	[M+H]+	-2.54857	205.0971; 188.0701; 169.0602; 159.0912; 146.0600; 141.0654; 84.0442
Pyr-Phe	10.002	C14H16N2O4	277.117	[M+H]+	-2.84355	166.0856; 120.0804; 84.0441
Pyr-Phe-Glu	9.392	C19H23N3O7	406.161	[M+H]+	-0.866652	231.1120; 148.0601; 130.0495; 129.0655; 120.0804; 102.0547; 84.0441
Pyr-Phe-Ser	8.472	C17H21N3O6	364.15	[M+H]+	-1.74928	231.1120; 120.0805; 106.0496; 88.0391; 84.0442; 60.0444
Pyr-Phe-Val	12.622	C19H25N3O5	376.186	[M+H]+	-2.58382	231.1121; 120.0805; 118.0860; 84.0442; 72.0806
Pyr-Phe-Xle	15.178	C20H27N3O5	390.202	[M+H]+	-2.13223	231.1121; 132.1016; 120.0805; 86.0962; 84.0442
Pyr-Pro	4.434	C10H14N2O4	227.102	[M+H]+	-2.8093	116.0703; 84.0441; 70.0650
Pyr-Pro-Phe	11.389	C19H23N3O5	374.17	[M+H]+	-1.87615	263.1381; 209.0915; 181.0966; 166.0858; 149.0594; 120.0804; 84.0441; 70.0650
Pyr-Pro-Trp	12.455	C21H24N4O5	413.181	[M+H]+	-2.18064	302.1509; 209.0917; 205.0976; 188.0701; 159.0913; 84.0442; 70.0650
Pyr-Pro-Tyr	8.007	C19H23N3O6	390.165	[M+H]+	-2.40154	279.1331; 209.0914; 182.0808; 165.0541; 136.0753; 84.0441; 70.0650
Pyr-Trp	10.735	C16H17N3O4	316.128	[M+H]+	-2.36296	205.0965; 188.0700; 159.0912; 146.0596; 84.0441
Pyr-Tyr	6.373	C14H16N2O5	293.112	[M+H]+	-3.11484	182.0807; 165.0542; 136.0754; 84.0442
Pyr-Xle 1	8.12	C11H18N2O4	243.133	[M+H]+	-2.62407	132.1015; 129.0654; 86.0962; 84.0441
Pyr-Xle 2	8.689	C11H18N2O4	243.133	[M+H]+	-2.54181	132.1015; 129.0654; 86.0962; 84.0441
Pyr-Xle-Glu	7.397	C16H25N3O7	372.176	[M+H]+	-2.12802	197.1279; 148.0600; 130.0495; 129.0655; 102.0547; 86.0962; 84.0442
Pyr-Xle-Phe	15.308	C20H27N3O5	390.201	[M+H]+	-2.28599	197.1281; 166.0858; 129.0655; 120.0805; 86.0962; 84.0442
SucLys-Lys	3.565	C16H30N4O6	375.223	[M+H]+	-2.60111	201.1228; 183.1123; 155.1174; 147.1124; 130.0859; 129.1019; 84.0806
SucLys-Trp	13.278	C21H28N4O6	433.207	[M+H]+	-1.99904	205.0966; 201.1228; 188.0700; 183.1123; 159.0913; 155.1174; 146.0596
Trp-MeLys	9.204	C18H26N4O3	347.207	[M+H]+	-2.39338	330.1812; 161.1285; 159.0917; 144.1019; 84.0808
γ-Glu-Phe	7.781	C14H18N2O5	295.128	[M+H]+	-2.85638	166.0858; 120.0808; 102.0550; 84.0442
γ-Glu-Trp	8.829	C16H19N3O5	334.139	[M+H]+	-2.69947	205.0966; 188.0700; 159.0912; 146.0596; 102.0547; 84.0441
γ-Glu-Tyr	4.843	C14H18N2O6	311.123	[M+H]+	-2.75774	182.0806; 165.0541; 136.0753; 102.0547; 84.0441

## Sheet: Table S3
Table S3. Results of the manual search of the annotated short peptides in the sequences of the major sarcoplasmic and myofibrillar protein of Sus Scrofa (Source UNIPROT).
Sequence	Sarcoplasmic proteins	Myofibrillar proteins	Sarcoplasmic proteins											Myofibrillar proteins
			Creatine kinase B/M (Q29594/Q5XLD3)	Malate dehydrogenase (P11708)	Glyceraldehyde-3-phosphate dehydrogenase (P00355)	6-phosphofructokinase (Q2HYU2)	enolase (Q1KYT0)	myoglobin (P02189)	Phosphoglycerate kinase 1 (Q7SIB7)	lactate dehydrogenase (P00339)	Glucose-6-phosphate isomerase (P08059)	Glycogen phosphorylase (A0A287AL94)	ubiquitin 60-s (P63053)	actin (P68137)	myosin (Q9TV61)	myosin light chain (F1RRT2)	Titin (A0A480SN3)	LIM domain and actin-binding protein 1 (B0KYB5)	Troponin T (Q75ZZ6)	Myozenin (Q4PS85)
Ala-Asp	●	●	●		●	●	●	●	●	●		●		●	●	●	●	●
Ala-His	●	●			●	●			●	●	●	●			●		●		●
Ala-Trp	●	●				●				●		●			●		●	●
Ala-Tyr	●	●		●		●				●	●	●			●		●			●
Ala-Xle	●	●	●	●	●	●	●	●	●	●	●	●		●	●	●	●	●	●
Arg-Pro-Pro-Phe
Arg-Val-Phe-Asp		●														●
Asn-Trp	●	●				●								●			●	●
Asp-Arg	●	●	●			●				●	●	●		●	●	●	●	●
Asp-Asp	●	●	●	●	●	●	●					●		●	●		●	●	●
Asp-Asp-Phe		●															●
Asp-Glu-Arg		●													●		●
Asp-Glu-Glu	●	●	●						●						●		●	●
Asp-Glu-Glu-Glu		●													●		●	●
Asp-Glu-Phe	●		●
Asp-Glu-Tyr		●															●
Asp-Gly-Arg	●	●			●								●				●
Asp-Gly-Asp-Phe
Asp-Gly-Glu-Trp	●							●
Asp-Gly-Trp	●											●
Asp-Gly-Tyr		●															●
Asp-His	●	●	●	●	●						●	●			●		●	●	●	●
Asp-Phe	●	●		●	●	●	●	●	●		●	●		●	●	●	●	●	●
Asp-Phe-Asp-His
Asp-Pro	●	●	●		●		●		●		●	●			●	●	●	●		●
Asp-Trp	●	●	●			●	●				●	●					●		●
Asp-Tyr	●	●								●	●	●	●	●	●		●
Asp-Xle	●	●	●	●	●	●	●		●		●	●		●	●		●	●	●	●
Glu-Ala-Phe	●	●							●						●	●	●
Glu-Arg	●	●	●	●	●	●	●		●	●	●	●		●	●		●	●	●
Glu-Asp	●	●	●		●		●	●	●	●	●	●	●	●	●	●	●	●
Glu-Asp-Asp-Glu
Glu-Asp-Glu	●	●	●					●						●	●		●	●
Glu-Asp-Tyr-Ala
Glu-Glu	●	●	●	●		●	●		●	●	●	●		●	●	●	●	●	●	●
Glu-Glu-Glu	●	●							●	●		●			●		●	●	●
Glu-Glu-Phe		●													●	●		●
Glu-Gly-Trp		●															●
Glu-His	●	●	●			●	●			●	●	●		●	●		●	●
Glu-Pro-Phe	●	●				●											●
Glu-Xle	●	●	●	●	●	●	●	●	●	●	●	●		●	●	●	●	●	●	●
Glu-Xle	●	●	●	●		●	●		●	●		●		●	●		●	●	●
Gly-Phe	●	●	●		●	●	●	●	●	●	●	●		●	●		●	●		●
Gly-Pro-Trp		●
Gly-Trp	●	●				●	●		●	●		●			●		●	●
Gly-Tyr	●	●	●		●	●	●			●	●	●		●			●		●	●
His-Ala-His	●					●
His-Arg-Ala	●								●
His-Glu-Asp-Phe
His-Phe	●	●	●		●						●	●			●		●	●	●	●
His-Pro-Thr		●												●			●
His-Pro-Thr-Xle		●												●
Lys-Val-Phe-Asp
Met-Phe	●	●			●						●	●		●	●		●	●		●
Met-Trp	●	●	●											●			●
Phe-Ala-His
Phe-Arg	●	●			●	●	●	●	●	●	●			●	●		●	●	●
Phe-Asp-Asp		●															●		●
Phe-Asp-Gln-Asp	●						●
Phe-Asp-Glu-Asp
Phe-Glu	●	●		●		●			●		●	●		●	●	●	●	●	●
Phe-Glu-Met		●													●		●
Phe-Glu-Phe	●	●		●							●
Phe-Glu-Val-Trp
Phe-His	●	●			●				●			●					●	●
Phe-Lys	●	●	●	●			●	●		●	●	●			●	●	●	●
Phe-Phe	●	●				●					●	●			●		●
Phe-Pro-Ser	●	●												●	●		●
Phe-Ser-Met-Phe
Phe-Thr	●	●	●		●				●		●	●			●	●	●	●
Phe-Thr-Xle-Xle		●															●
Phe-Trp	●	●									●						●	●
Phe-Tyr	●	●					●				●	●		●	●		●
Phe-Val	●	●	●	●	●	●			●		●	●		●	●	●	●
Phe-Xle 1	●	●	●	●			●		●	●	●	●			●	●	●			●
Phe-Xle 2	●	●		●	●	●	●	●		●	●	●		●	●		●	●		●
Phe-Xle-Phe-Ala
Phe-Xle-Xle-Tyr
Pro-Arg	●	●		●							●	●	●	●	●		●	●		●
Pro-Asn-Tyr-Val	●		●
Pro-Glu	●	●	●	●	●	●		●	●	●	●	●		●	●	●	●	●	●
Pro-Glu-Asp	●	●									●						●	●
Pro-Glu-Gly		●															●
Pro-His-Phe-Phe
Pro-Phe	●	●	●		●	●	●		●		●				●		●	●
Pro-Phe-Ala		●															●
Pro-Phe-Asp-Gln	●						●
Pro-Phe-Gly		●															●
Pro-Phe-Gly-Asp
Pro-Trp		●										●			●		●			●
Pro-Trp-Xle-Thr
Pro-Tyr	●	●	●								●	●			●		●	●		●
Pro-Val-Asn-Phe
Pro-Val-Asp-Phe	●								●
Pro-Val-Gly-Val	●								●
Pro-Xle	●	●	●	●	●	●	●	●		●	●	●		●	●	●	●	●	●	●
Pro-Xle-Asp 1	●	●				●											●			●
Pro-Xle-Asp 2		●															●
Pro-Xle-Gly-Asp
Pro-Xle-Xle-Gln	●		●
Ser-Trp	●	●		●	●					●							●
Ser-Tyr	●	●	●	●		●								●	●		●	●		●
Thr-Gln-Trp		●															●
Thr-Trp	●	●		●		●	●				●						●	●
Thr-Tyr	●	●								●				●	●	●	●	●		●
Thr-Val-Phe-Xle
Thr-Xle	●	●	●	●	●	●	●	●	●	●	●	●	●	●	●	●	●	●	●
Trp-Arg	●	●			●										●		●
Trp-Asp-Glu
Trp-Asp-Pro-Asp
Trp-Gln	●							●				●
Trp-His	●	●	●											●			●
Trp-Lys	●	●		●			●			●	●				●		●		●
Trp-Pro	●	●	●									●			●		●	●
Trp-Pro-Asp	●		●
Trp-Pro-Glu
Trp-Xle	●	●	●	●		●				●		●		●	●		●			●
Tyr-Ala	●	●	●	●								●	●	●	●	●	●	●
Tyr-Arg	●	●				●	●					●			●		●
Tyr-Asn	●	●				●	●			●		●	●	●	●		●	●	●	●
Tyr-Asn-Glu-Xle		●												●
Tyr-Asp-Glu	●	●				●								●			●	●
Tyr-Gln	●	●				●					●	●			●		●	●
Tyr-Glu	●	●	●	●		●	●			●	●	●		●	●	●	●		●	●
Tyr-Glu-Glu		●													●		●
Tyr-Glu-Ser-Val
Tyr-Gly	●	●		●			●			●		●			●	●	●			●
Tyr-Phe	●	●							●		●	●			●		●
Tyr-Pro	●	●		●			●					●		●	●		●	●
Tyr-Pro-Val	●						●
Tyr-Pro-Xle		●												●			●
Tyr-Ser-Asn-Xle
Tyr-Ser-Glu	●	●				●			●								●
Tyr-Trp		●															●
Tyr-Xle	●	●	●			●	●	●		●	●	●		●	●		●		●
Val-Arg	●	●	●	●		●					●			●	●		●	●
Val-Asp-Phe-Asp
Val-Asp-Trp
Val-Gly	●	●	●	●	●	●	●		●	●	●	●		●	●		●	●	●	●
Val-Phe	●	●	●	●	●	●	●		●	●	●	●		●	●	●	●	●		●
Val-Trp	●	●	●					●	●	●	●			●			●
Val-Tyr	●	●		●	●	●	●		●			●			●		●	●
Val-Xle-Thr-Asp		●															●
Xle-Ala-Met-Ala
Xle-Arg	●	●	●	●		●	●	●	●	●	●	●	●	●	●	●	●	●	●	●
Xle-Arg-Val-Asp
Xle-Asp-Asp-Phe
Xle-Asp-Phe 1		●					●							●		●
Xle-Asp-Phe 2		●													●	●	●
Xle-Asp-Tyr	●	●									●						●
Xle-Glu-Asp	●	●	●				●						●		●		●
Xle-Glu-Phe 1	●	●						●				●					●	●
Xle-Glu-Phe 2		●															●
Xle-Gly-Phe	●	●	●					●							●		●
Xle-Phe	●	●	●	●		●	●	●	●	●	●	●	●	●	●	●	●	●
Xle-Phe-Gly-Phe
Xle-Phe-Xle-Phe		●										●
Xle-Pro	●	●	●	●	●	●	●	●	●	●	●	●		●	●	●	●	●	●	●
Xle-Pro-Trp
Xle-Pro-Tyr-Glu
Xle-Pro-Xle-Tyr		●															●
Xle-Ser-Asp-Ala		●															●
Xle-Trp 1	●	●	●	●	●					●	●	●			●		●	●
Xle-Trp 2	●	●									●	●		●			●
Xle-Xle 1	●	●	●	●	●	●	●	●	●	●	●	●		●	●	●	●	●	●	●
Xle-Xle 2	●	●	●	●	●	●	●	●	●	●	●	●	●	●	●	●	●	●	●	●
Xle-Xle 3	●	●	●	●	●	●		●	●	●	●	●	●	●	●		●		●
Xle-Xle-Ala-Ala
Xle-Xle-Phe	●	●											●				●
Xle-Xle-Thr-Xle		●												●			●
α-Glu-Phe	●	●	●	●	●		●	●			●	●			●	●	●	●
α-Glu-Trp	●	●				●		●	●		●				●		●
α-Glu-Tyr	●	●									●	●		●	●		●		●

## Sheet: Table S4
Table S4. Results of the database search of the annotated natural short peptides in dry-cured ham on the Sensory peptides and amino acid database of BIOPEP-UWM.
Sequence	Bitter	Umami	Salty	Sour	bitterness suppressing	sweetness suppressing
Ala-Asp	●	●
Ala-His		●
Ala-Xle
Ala-Trp
Ala-Tyr
Asp-Asp		●	●	●
Asp-Asp-Phe
Asp-Glu-Glu		●	●	●
Asp-Glu-Glu-Glu
Asp-Glu-Phe
Asp-Glu-Arg
Asp-Glu-Tyr
Asp-Phe
Asp-Phe-Asp-His
Asp-Gly-Asp-Phe
Asp-Gly-Glu-Trp
Asp-Gly-Arg
Asp-Gly-Trp
Asp-Gly-Tyr
Asp-His
Asp-Xle	● (DL)	● (DL)
Asp-Pro
Asp-Arg
Asp-Trp
Asp-Tyr	●
Glu-Ala-Phe
Glu-Asp		●	●	●	●	●
Glu-Asp-Asp-Glu
Glu-Asp-Glu		●	●
Glu-Asp-Tyr-Ala
Glu-Glu	●	●	●		●	●
Glu-Glu-Glu		●	●
Glu-Glu-Phe
Glu-Gly-Trp
Glu-His		●
Glu-Xle	●	● (EL)
Glu-Xle	●	● (EL)
Glu-Pro-Phe
Glu-Arg
Phe-Ala-His
Phe-Asp-Asp
Phe-Asp-Gln-Asp
Phe-Asp-Glu-Asn
Phe-Glu-Val-Trp
Phe-Glu
Phe-Glu-Phe
Phe-Glu-Met
Phe-Phe	●
Phe-His
Phe-Xle 1	●
Phe-Xle 2	●
Phe-Xle-Phe-Ala
Phe-Xle-Xle-Tyr
Phe-Lys
Phe-Pro-Ser
Phe-Arg
Phe-Ser-Met-Phe
Phe-Thr
Phe-Thr-Xle-Xle
Phe-Val	●
Phe-Trp	●
Phe-Tyr	●
Gly-Phe	●
Gly-Pro-Trp
Gly-Trp
Gly-Tyr	●
His-Ala-His
His-Glu-Asp-Phe
His-Phe
His-Pro-Thr
His-Pro-Thr-Xle
His-Arg-Ala
Xle-Ala-Met-Ala
Xle-Asp-Asp-Phe
Xle-Asp-Phe 1
Xle-Asp-Phe 2
Xle-Asp-Tyr
Xle-Glu-Asp
Xle-Glu-Phe 1
Xle-Glu-Phe 2
Xle-Phe	●
Xle-Phe-Gly-Phe
Xle-Phe-Xle-Phe
Xle-Gly-Phe
Xle-Xle 1	●
Xle-Xle 2	●
Xle-Xle 3	●
Xle-Xle-Ala-Ala
Xle-Xle-Phe	● (LLF)
Xle-Xle-Thr-Xle
Xle-Pro	● (IP)
Pro-Xle-Gly-Asp
Xle-Pro-Xle-Tyr
Xle-Pro-Trp
Xle-Pro-Tyr-Glu
Xle-Arg
Xle-Arg-Val-Asp
Xle-Ser-Asp-Ala
Thr-Val-Phe-Xle
Xle-Trp 1	●
Xle-Trp 2	●
Lys-Val-Phe-Asp
Met-Phe
Met-Trp
Asn-Trp
Pro-Glu		●
Pro-Glu-Asp
Pro-Phe	●
Pro-Phe-Ala
Pro-Phe-Asp-Gln
Pro-Phe-Gly
Pro-Phe-Gly-Asp
Pro-Glu-Gly
Pro-His-Phe-Phe
Pro-Xle	● (PL)
Pro-Xle-Asp 1
Pro-Xle-Asp 2
Pro-Xle-Xle-Gln
Pro-Asn-Tyr-Val
Pro-Arg	●
Pro-Val-Asp-Phe
Pro-Val-Gly-Val
Pro-Val-Asn-Phe
Pro-Trp
Pro-Trp-Xle-Thr
Pro-Tyr	●
Arg-Pro-Pro-Phe
Arg-Val-Phe-Asp
Ser-Trp
Ser-Tyr
Thr-Xle
Thr-Gln-Trp
Thr-Trp
Thr-Tyr
Val-Asp-Phe-Asp
Val-Asp-Trp
Val-Phe	●
Val-Gly	●	●
Val-Xle-Thr-Asp
Val-Arg			●
Val-Trp
Val-Tyr	●
Trp-Asp-Glu
Trp-Asp-Pro-Asp
Trp-His
Trp-Xle	● (WL)
Trp-Lys
Trp-Pro	●
Trp-Pro-Asp
Trp-Pro-Glu
Trp-Gln
Trp-Arg
Tyr-Ala
Tyr-Asp-Glu
Tyr-Glu
Tyr-Glu-Glu
Tyr-Glu-Ser-Val
Tyr-Phe	●
Tyr-Gly	●
Tyr-Xle	● (YL)
Tyr-Asn
Tyr-Asn-Glu-Xle
Tyr-Pro	●
Tyr-Pro-Xle
Tyr-Pro-Val
Tyr-Gln
Tyr-Arg
Tyr-Ser-Glu
Tyr-Ser-Asn-Xle
Tyr-Trp
α-Glu-Phe	●
α-Glu-Trp
α-Glu-Tyr	●	●

## Sheet: Table S5
Table S5. Results of the database search of the annotated natural short peptides in dry-cured ham on the Bioactive peptides database of BIOPEP-UWM.
Name	Peptide Ranker	BIOPEP summary	BIOPEP
			ACE inhibitor	DPP-IV inhibitor	Antioxidant peptide	DPP-III inhibitor	alpha glucosidase inhibitor	immunostimulating peptide	glucose uptake stimulating peptide	renin inhibitor	stimulating vasoactive peptide	anti-inflammatory peptide	CaMPDE inhibitor	Hypolipidemic peptide	Anxiolytic peptide	Regulating ion flow peptide	Neuropeptide	Antithrombotic peptide
Ala-Asp	0.13	●	●				●
Ala-His	0.21	●	●	●	●
Ala-Xle	0.32	●	● (AI)	● (AL)
Ala-Trp	0.97	●	●	●	●
Ala-Tyr	0.34	●	●	●	●
Asp-Asp	0.1
Asp-Asp-Phe	0.75
Asp-Glu-Glu	0.03	●																●
Asp-Glu-Glu-Glu	0.03
Asp-Glu-Phe	0.45
Asp-Glu-Arg	0.09
Asp-Glu-Tyr	0.09
Asp-Phe	0.94	●	●
Asp-Phe-Asp-His	0.56
Asp-Gly-Asp-Phe	0.83
Asp-Gly-Glu-Trp	0.59
Asp-Gly-Arg	0.49
Asp-Gly-Trp	0.94
Asp-Gly-Tyr	0.47
Asp-His	0.14
Asp-Xle	0.23
Asp-Pro	0.49	●		●
Asp-Arg	0.29	●	●	●
Asp-Trp	0.93
Asp-Tyr	0.24	●	●													●
Glu-Ala-Phe	0.42
Glu-Asp	0.03
Glu-Asp-Asp-Glu	0.04
Glu-Asp-Glu	0.03
Glu-Asp-Tyr-Ala	0.1
Glu-Glu	0.02	●									●
Glu-Glu-Glu	0.02	●									●
Glu-Glu-Phe	0.17
Glu-Gly-Trp	0.72
Glu-His	0.05	●		●
Glu-Xle	0.06	●	● (EI)	● (EI)	● (EL)
Glu-Xle	0.06	●	● (EI)	● (EI)	● (EL)
Glu-Pro-Phe	0.76
Glu-Arg	0.07	●	●
Phe-Ala-His	0.76
Phe-Asp-Asp	0.62
Phe-Asp-Gln-Asp	0.46
Phe-Asp-Glu-Asn	0.28
Phe-Glu-Val-Trp	0.68
Phe-Glu	0.59
Phe-Glu-Phe	0.93
Phe-Glu-Met	0.79
Phe-Phe	> 0.99	●	●	●
Phe-His	0.95
Phe-Xle 1	0.965	●		● (FL)		● (FL)
Phe-Xle 2	0.965	●		● (FL)		● (FL)
Phe-Xle-Phe-Ala	0.955
Phe-Xle-Xle-Tyr	0.81
Phe-Lys	0.86
Phe-Pro-Ser	0.91
Phe-Arg	0.99	●	●	●		●
Phe-Ser-Met-Phe	0.99
Phe-Thr	0.82	●								●
Phe-Thr-Xle-Xle	0.5525
Phe-Val	0.77
Phe-Trp	> 0.99
Phe-Tyr	0.98	●	●
Gly-Phe	> 0.99	●	●	●		●
Gly-Pro-Trp	0.99
Gly-Trp	> 0.99	●	●	●
Gly-Tyr	0.74	●	●	●
His-Ala-His	0.19	●			●
His-Glu-Asp-Phe	0.34
His-Phe	0.95	●		●		●
His-Pro-Thr	0.27
His-Pro-Thr-Xle	0.325
His-Arg-Ala	0.26
Xle-Ala-Met-Ala	0.4	●	● (LAMA)
Xle-Asp-Asp-Phe	0.66
Xle-Asp-Phe 1	0.805
Xle-Asp-Phe 2	0.805
Xle-Asp-Tyr	0.25	●	● (LDY)	● (LDY)
Xle-Glu-Asp	0.05
Xle-Glu-Phe 1	0.47	●	● (LEF)
Xle-Glu-Phe 2	0.47	●	● (LEF)
Xle-Phe	0.965	●	●
Xle-Phe-Gly-Phe	0.98
Xle-Phe-Xle-Phe	0.9675
Xle-Gly-Phe	0.95
Xle-Xle 1	0.415	●	● (IL)	●					●
Xle-Xle 2	0.415	●	● (IL)	●					●
Xle-Xle 3	0.415	●	● (IL)	●					●
Xle-Xle-Ala-Ala	0.205
Xle-Xle-Phe	0.865	●	● (LLF)
Xle-Xle-Thr-Xle	0.1875
Xle-Pro	0.69	●	●	●
Pro-Xle-Gly-Asp	0.47
Xle-Pro-Xle-Tyr	0.63
Xle-Pro-Trp	0.96
Xle-Pro-Tyr-Glu	0.26
Xle-Arg	0.45	●	●	● (IR)	● (IR)	● (LR)				●			● (IR)
Xle-Arg-Val-Asp	0.1
Xle-Ser-Asp-Ala	0.32
Thr-Val-Phe-Xle	0.13
Xle-Trp 1	0.97	●	●	●	● (LW)	● (LW)				● (LW)
Xle-Trp 2	0.97	●	●	●	● (LW)	● (LW)				● (LW)
Lys-Val-Phe-Asp	0.23
Met-Phe	> 0.99	●	●	●
Met-Trp	> 0.99	●	●	●
Asn-Trp	0.93	●		●
Pro-Glu	0.15	●				●	●
Pro-Glu-Asp	0.11
Pro-Phe	> 0.99	●		●		●
Pro-Phe-Ala	0.92
Pro-Phe-Asp-Gln	0.66
Pro-Phe-Gly	0.98
Pro-Phe-Gly-Asp	0.87
Pro-Glu-Gly	0.28
Pro-His-Phe-Phe	0.98
Pro-Xle	0.68	●	● (PL)	●
Pro-Xle-Asp 1	0.39
Pro-Xle-Asp 2	0.39
Pro-Xle-Xle-Gln	0.37
Pro-Asn-Tyr-Val	0.26
Pro-Arg	0.79	●	●			●
Pro-Val-Asp-Phe	0.67
Pro-Val-Gly-Val	0.18
Pro-Val-Asn-Phe	0.66
Pro-Trp	> 0.99	●		●	●
Pro-Trp-Xle-Thr	0.79
Pro-Tyr	0.74	●		●								●
Arg-Pro-Pro-Phe	0.98
Arg-Val-Phe-Asp	0.37
Ser-Trp	0.93	●		●
Ser-Tyr	0.26	●	●	●
Thr-Xle	0.1	●		●
Thr-Gln-Trp	0.52
Thr-Trp	0.81	●		●	●
Thr-Tyr	0.11	●		●	●
Val-Asp-Phe-Asp	0.34
Val-Asp-Trp	0.55
Val-Phe	0.82	●	●	●
Val-Gly	0.17	●	●	●
Val-Xle-Thr-Asp	0.05
Val-Arg	0.11	●	●	●
Val-Trp	0.8	●	●	●	●		●
Val-Tyr	0.1	●	●	●	●	●
Trp-Asp-Glu	0.4
Trp-Asp-Pro-Asp	0.83
Trp-His	0.95	●		●
Trp-Xle	0.96	●	● (WL)	●
Trp-Lys	0.87	●		●
Trp-Pro	> 0.99	●		●
Trp-Pro-Asp	0.93
Trp-Pro-Glu	0.76
Trp-Gln	0.91	●		●
Trp-Arg	0.98	●		●
Tyr-Ala	0.26	●	●	●						●
Tyr-Asp-Glu	0.08
Tyr-Glu	0.07	●	●	●
Tyr-Glu-Glu	0.04
Tyr-Glu-Ser-Val	0.05
Tyr-Phe	0.98	●		●		●
Tyr-Gly	0.69	●	●	●		●		●
Tyr-Xle	0.43	●	● (YL)	●		●									● (YL)
Tyr-Asn	0.24	●	●	●
Tyr-Asn-Glu-Xle	0.12
Tyr-Pro	0.74	●	●	●			●
Tyr-Pro-Xle	0.68						● (YPL)
Tyr-Pro-Val	0.33
Tyr-Gln	0.19	●		●
Tyr-Arg	0.53	●		●		●											●
Tyr-Ser-Glu	0.08
Tyr-Ser-Asn-Xle	0.23
Tyr-Trp	0.97	●	●	●								●
α-Glu-Phe	0.6	●	●							●			●	●
α-Glu-Trp	0.59	●	●	●
α-Glu-Tyr	0.07	●	●	●
